# Supplementary material for: Immunologic Assessment of Tumors from a Race-matched Military Cohort Identifies Mast Cell Depletion as a Marker of Prostate Cancer Progression
Source: Cancer Res Commun. 2023 Aug 1;3(8):1423–34. doi: 10.1158/2767-9764.CRC-22-0463 (PMC10392708; doi:10.1158/2767-9764.CRC-22-0463)
Supplement: Supplementary Table S1 — shows the full list of differentially expressed genes in AA tumors along with log2 fold changes, p-values, and adjusted p-values. [file crc-22-0463-s13.xlsx]

## Sheet: DE Results - RaceAA
Supplementary Table S1
	Log2 fold change	std error (log2)	Lower confidence limit (log2)	Upper confidence limit (log2)	Linear fold change	Lower confidence limit (linear)	Upper confidence limit (linear)	P-value	BY.p.value	Gene.sets	probe.ID
DVL2-mRNA	-1.64	0.222	-2.07	-1.2	0.321	0.237	0.434	1.65e-09	1.57e-05	Metabolism, mTOR, Notch, Phenotype, Wnt signaling	NM_004422.2:1025
KLRC2-mRNA	-1.9	0.374	-2.64	-1.17	0.267	0.161	0.444	5.74e-06	0.0274	NK Cell Functions	NM_002260.3:942
LAIR2-mRNA	1.65	0.353	0.961	2.34	3.14	1.95	5.08	2.28e-05	0.0724	Cell Functions	NM_002288.3:524
ARG1-mRNA	1.88	0.416	1.06	2.7	3.68	2.09	6.49	3.97e-05	0.0923		NM_000045.2:505
MAP3K5-mRNA	-0.848	0.19	-1.22	-0.475	0.556	0.429	0.719	4.84e-05	0.0923		NM_005923.3:1760
IFIH1-mRNA	0.533	0.146	0.247	0.82	1.45	1.19	1.77	0.000645	1		NM_022168.2:185
MAGEC1-mRNA	1.71	0.486	0.756	2.66	3.27	1.69	6.33	0.000956	1	CT Antigen	NM_005462.4:2920
DDIT4-mRNA	0.778	0.227	0.332	1.22	1.71	1.26	2.34	0.00127	1	Activation, Autophagy, MAPK and PI3K Signaling, Metabolism, mTOR	NM_019058.2:85
SLC11A1-mRNA	1.1	0.325	0.465	1.74	2.15	1.38	3.34	0.00139	1	Macrophage Functions	NM_000578.2:1965
PRAME-mRNA	-1.36	0.409	-2.16	-0.556	0.39	0.224	0.68	0.00172	1	CT Antigen	NM_006115.3:1390
CEACAM6-mRNA	1.3	0.393	0.533	2.07	2.47	1.45	4.21	0.00172	1	Adhesion	NM_002483.4:1217
BAGE-mRNA	-1.19	0.359	-1.89	-0.483	0.439	0.27	0.715	0.00178	1	CT Antigen	NM_001187.1:399
MT2A-mRNA	0.792	0.241	0.32	1.26	1.73	1.25	2.4	0.00188	1	Metabolism, Mitochondrial biogenesis, Toxicity, Type II interferon signaling	NM_005953.3:225
MAGEC2-mRNA	1.07	0.327	0.429	1.71	2.1	1.35	3.27	0.00196	1	CT Antigen	NM_016249.3:860
FLT3-mRNA	0.726	0.229	0.278	1.17	1.65	1.21	2.26	0.0026	1		NM_004119.1:580
NFATC3-mRNA	0.257	0.0816	0.0975	0.417	1.2	1.07	1.34	0.00274	1	Regulation	NM_004555.2:2190
PDCD1.1-mRNA	0.569	0.184	0.208	0.929	1.48	1.15	1.9	0.00331	1	Activation, Costimulatory Molecules, Exhaustion, T-cell exhaustion markers, TCR signaling	NM_005018.2:570
IFIT3-mRNA	0.871	0.282	0.318	1.42	1.83	1.25	2.68	0.00332	1	Toxicity, Type I interferon signaling	NM_001031683.2:1470
NEK2-mRNA	1.13	0.369	0.41	1.86	2.19	1.33	3.62	0.00348	1	Cell Cycle, Metabolism	NM_002497.3:480
MX1-mRNA	0.879	0.288	0.315	1.44	1.84	1.24	2.72	0.00366	1		NM_002462.2:1485
IFIT2-mRNA	0.992	0.326	0.352	1.63	1.99	1.28	3.1	0.00379	1	Chemokines	NM_001547.4:1995
XAF1-mRNA	0.762	0.253	0.267	1.26	1.7	1.2	2.39	0.00408	1	Toxicity, Type I interferon signaling	NM_199139.2:313
SOCS2-mRNA	0.497	0.167	0.169	0.825	1.41	1.12	1.77	0.00462	1	Activation, JAK-STAT	NM_003877.3:1020
CXCL14-mRNA	-1.38	0.467	-2.3	-0.467	0.384	0.203	0.724	0.00475	1	Chemokines	NM_004887.4:1125
F12-mRNA	0.574	0.196	0.19	0.958	1.49	1.14	1.94	0.0051	1		NM_000505.3:1862
APC-mRNA	0.28	0.0957	0.0925	0.468	1.21	1.07	1.38	0.00518	1	Apoptosis, Exhaustion, Phenotype, Wnt signaling	NM_000038.3:6850
HK2-mRNA	0.649	0.225	0.208	1.09	1.57	1.15	2.13	0.00585	1	Glycolysis, Metabolism	NM_000189.4:6880
MICA-mRNA	-0.677	0.235	-1.14	-0.216	0.626	0.455	0.861	0.0059	1	Regulation	NM_000247.1:550
IKZF2-mRNA	-0.894	0.311	-1.5	-0.285	0.538	0.353	0.821	0.00595	1	Phenotype, Th2	NM_001079526.1:3362
NFKBIA-mRNA	0.438	0.153	0.139	0.738	1.35	1.1	1.67	0.00606	1		NM_020529.1:945
IL8-mRNA	1.39	0.486	0.441	2.34	2.63	1.36	5.08	0.00608	1	Chemokines, Cytokines, Interleukins, Pathogen Defense, Regulation	NM_000584.2:25
PTK2B-mRNA	0.435	0.152	0.136	0.733	1.35	1.1	1.66	0.0063	1	Cytotoxicity, Persistence, T-cell migration, Toxicity	NM_004103.3:735
HDAC8-mRNA	-0.537	0.189	-0.907	-0.166	0.689	0.533	0.891	0.00653	1	Notch, Phenotype	NM_018486.2:387
OAS1-mRNA	0.855	0.305	0.257	1.45	1.81	1.2	2.74	0.00723	1	Toxicity, Type I interferon signaling, Type II interferon signaling	NM_001032409.1:805
LEF1-mRNA	-0.679	0.245	-1.16	-0.2	0.624	0.448	0.871	0.00774	1	Phenotype, Wnt signaling	NM_016269.3:1165
FASN-mRNA	0.659	0.238	0.193	1.13	1.58	1.14	2.18	0.00791	1	Activation, Lipid Metabolism, Metabolism, Myc targets	NM_004104.4:5387
POU2AF1-mRNA	0.629	0.229	0.18	1.08	1.55	1.13	2.11	0.00838	1		NM_006235.2:1675
SCD-mRNA	-0.977	0.357	-1.68	-0.278	0.508	0.313	0.825	0.00853	1	Lipid Metabolism, Metabolism	NM_005063.4:2025
SOCS4-mRNA	-0.652	0.24	-1.12	-0.182	0.637	0.46	0.882	0.00902	1	Activation, JAK-STAT	NM_199421.1:805
TRAF3.1-mRNA	-0.212	0.0785	-0.366	-0.0585	0.863	0.776	0.96	0.00937	1	Innate-like T-cells, NF-kB, Phenotype, Toxicity	NM_145725.2:720
CTSH-mRNA	0.333	0.123	0.0914	0.575	1.26	1.07	1.49	0.00947	1		NM_004390.3:344
IKBKB-mRNA	-0.465	0.172	-0.803	-0.127	0.725	0.573	0.916	0.00958	1		NM_001556.1:1995
IRF5.1-mRNA	-0.364	0.135	-0.629	-0.0989	0.777	0.647	0.934	0.0097	1	Innate-like T-cells, Phenotype, Toxicity, Type I interferon signaling, Type II interferon signaling	NM_001098627.1:2023
MAP4K2-mRNA	-0.303	0.113	-0.525	-0.0813	0.81	0.695	0.945	0.0101	1		NM_004579.2:1610
IFIT1-mRNA	0.875	0.327	0.233	1.52	1.83	1.18	2.86	0.0102	1	Chemokines	NM_001548.3:1440
TICAM1-mRNA	0.281	0.106	0.073	0.49	1.22	1.05	1.4	0.0109	1	Macrophage Functions	NM_014261.1:518
PPARG-mRNA	-0.747	0.283	-1.3	-0.192	0.596	0.406	0.875	0.0111	1		NM_015869.3:1035
ACSL5-mRNA	-0.961	0.366	-1.68	-0.244	0.514	0.313	0.844	0.0114	1	Lipid Metabolism, Metabolism	NM_203379.1:2109
ZBTB16-mRNA	0.681	0.26	0.171	1.19	1.6	1.13	2.28	0.0118	1	Activation, Antigen processing & presentation, Innate-like T-cells, Phenotype	NM_006006.4:800
ARG2-mRNA	0.725	0.278	0.181	1.27	1.65	1.13	2.41	0.0119	1		NM_001172.3:1150
RIPK2-mRNA	0.429	0.165	0.106	0.752	1.35	1.08	1.68	0.0121	1		NM_003821.5:1695
CD38-mRNA	1.25	0.483	0.305	2.2	2.38	1.24	4.58	0.0126	1	B-Cell Functions, Regulation, T-Cell Functions	NM_001775.2:460
GLUD1/2-mRNA	0.467	0.181	0.114	0.821	1.38	1.08	1.77	0.0126	1	Glutamine metabolism, Metabolism, Mitochondrial biogenesis	NM_012084.3:1370
GLS-mRNA	-0.296	0.115	-0.521	-0.0718	0.814	0.697	0.951	0.0127	1	Glutamine metabolism, Metabolism	NM_014905.3:985
TRIM31-mRNA	0.612	0.238	0.145	1.08	1.53	1.11	2.11	0.0133	1	Toxicity, Type II interferon signaling	NM_007028.3:402
TNFRSF10C-mRNA	0.709	0.276	0.168	1.25	1.63	1.12	2.38	0.0134	1	TNF Superfamily	NM_003841.3:682
MAP2K1-mRNA	0.323	0.126	0.0753	0.57	1.25	1.05	1.48	0.0137	1		NM_002755.2:970
TPTE-mRNA	-0.78	0.305	-1.38	-0.181	0.582	0.385	0.882	0.0138	1		NM_199259.2:142
TNFRSF1A-mRNA	0.255	0.101	0.058	0.453	1.19	1.04	1.37	0.0144	1	Chemokines, TNF Superfamily	NM_001065.2:515
CD163-mRNA	0.896	0.355	0.201	1.59	1.86	1.15	3.01	0.0148	1	Transporter Functions	NM_004244.4:1630
CLDN4-mRNA	0.529	0.211	0.115	0.944	1.44	1.08	1.92	0.0156	1	Persistence, T-cell migration	NM_001305.3:1242
IL11-mRNA	0.474	0.191	0.1	0.847	1.39	1.07	1.8	0.0164	1	B-Cell Functions, Cytokines, Interleukins, T-Cell Functions	NM_000641.2:1145
IL1R1-mRNA	0.48	0.195	0.0983	0.862	1.39	1.07	1.82	0.0173	1		NM_000877.2:4295
CCND3-mRNA	-0.751	0.308	-1.35	-0.148	0.594	0.391	0.902	0.0183	1	Cell Cycle	NM_001760.2:1215
NOD2.1-mRNA	0.442	0.181	0.0868	0.798	1.36	1.06	1.74	0.0184	1	Activation, Interleukin Signaling, Toxicity	NM_001293557.1:652
CD38.1-mRNA	1.16	0.479	0.226	2.1	2.24	1.17	4.3	0.0187	1	Persistence, T-cell migration	NM_001775.2:1035
ARAF-mRNA	0.228	0.0942	0.0439	0.413	1.17	1.03	1.33	0.019	1	Activation, Cytotoxicity, MAPK and PI3K Signaling, Toxicity	NM_001654.3:245
HRAS-mRNA	0.271	0.112	0.0511	0.49	1.21	1.04	1.4	0.0195	1	Senescence	NM_005343.2:396
CD7-mRNA	0.57	0.237	0.105	1.04	1.48	1.08	2.05	0.0202	1	NK Cell Functions, Regulation, T-Cell Functions	NM_006137.6:440
TRAF3-mRNA	-0.275	0.115	-0.5	-0.0501	0.826	0.707	0.966	0.0204	1		NM_145725.1:1795
PIDD1-mRNA	-0.626	0.262	-1.14	-0.113	0.648	0.454	0.925	0.0207	1	Apoptosis, Exhaustion, NF-kB, Toxicity	NM_145886.2:2133
CD276-mRNA	-0.329	0.138	-0.598	-0.0588	0.796	0.661	0.96	0.0209	1	Regulation	NM_001024736.1:2120
TIRAP-mRNA	0.417	0.175	0.0738	0.76	1.34	1.05	1.69	0.0212	1		NM_148910.2:661
TMEFF2-mRNA	1.09	0.457	0.191	1.98	2.12	1.14	3.95	0.0213	1		NM_016192.2:972
BCL2L1.1-mRNA	0.351	0.148	0.0617	0.641	1.28	1.04	1.56	0.0214	1	Activation, Apoptosis, Autophagy, Exhaustion, JAK-STAT, MAPK and PI3K Signaling, Metabolism, NF-kB, Toxicity	NM_138578.1:1560
NBL1-mRNA	0.466	0.196	0.0817	0.85	1.38	1.06	1.8	0.0214	1	Phenotype, TGF-beta	NM_182744.2:871
TOLLIP-mRNA	0.168	0.0706	0.0293	0.306	1.12	1.02	1.24	0.0215	1		NM_019009.2:1320
PTGS1-mRNA	0.725	0.307	0.124	1.33	1.65	1.09	2.51	0.0222	1	Exhaustion, Interactions with Non-lymphoid Cells	NM_000962.2:700
CCL11-mRNA	-0.577	0.246	-1.06	-0.0958	0.67	0.48	0.936	0.0229	1	Chemokines	NM_002986.2:378
SEMG1-mRNA	0.507	0.217	0.0823	0.932	1.42	1.06	1.91	0.0234	1	CT Antigen	NM_003007.2:1290
ACACA-mRNA	0.371	0.159	0.0587	0.683	1.29	1.04	1.61	0.0241	1	Lipid Metabolism, Metabolism	NM_198834.1:3681
CCR6-mRNA	0.483	0.207	0.0762	0.89	1.4	1.05	1.85	0.0241	1		NM_031409.2:935
KLRK1-mRNA	-0.661	0.284	-1.22	-0.104	0.632	0.43	0.931	0.0243	1	NK Cell Functions, Regulation	NM_007360.3:522
LCP1-mRNA	0.417	0.181	0.0622	0.772	1.34	1.04	1.71	0.0256	1	Leukocyte Functions, Macrophage Functions, T-Cell Functions	NM_002298.4:3195
CCL28-mRNA	0.618	0.269	0.0906	1.15	1.54	1.06	2.21	0.026	1	Chemokines	NM_148672.2:100
ALDOC-mRNA	0.447	0.195	0.0653	0.829	1.36	1.05	1.78	0.026	1	Glycolysis, Metabolism	NM_005165.2:260
CX3CR1-mRNA	-0.623	0.273	-1.16	-0.0891	0.649	0.448	0.94	0.0266	1	Chemokines, Microglial Functions	NM_001337.3:1040
MUC1-mRNA	-0.721	0.315	-1.34	-0.103	0.607	0.395	0.931	0.0266	1		NM_001018017.1:725
CD209-mRNA	-0.536	0.234	-0.995	-0.0763	0.69	0.502	0.948	0.0266	1	Cell Functions	NM_021155.2:1532
SH3BP2-mRNA	-0.273	0.12	-0.508	-0.0387	0.827	0.703	0.974	0.0268	1	Cytotoxicity, Toxicity	NM_003023.4:4420
AKT1-mRNA	0.197	0.0863	0.0277	0.366	1.15	1.02	1.29	0.0269	1	Activation, Apoptosis, Autophagy, Cell Cycle, Exhaustion, Innate-like T-cells, JAK-STAT, MAPK and PI3K Signaling, Metabolism, mTOR, Notch, Phenotype, TCR signaling, Wnt signaling	NM_001014432.1:1275
MME-mRNA	0.875	0.385	0.119	1.63	1.83	1.09	3.1	0.0277	1	Cell Functions	NM_000902.2:5059
IKBKG-mRNA	-0.427	0.189	-0.797	-0.0563	0.744	0.576	0.962	0.0284	1		NM_003639.2:470
CFI-mRNA	-0.493	0.219	-0.923	-0.0632	0.711	0.527	0.957	0.0291	1		NM_000204.3:1780
CD53-mRNA	0.724	0.322	0.0925	1.36	1.65	1.07	2.56	0.0292	1		NM_001040033.1:835
TNFSF8-mRNA	0.472	0.21	0.06	0.884	1.39	1.04	1.85	0.0293	1	Cytokines, TNF Superfamily	NM_001244.3:518
BCL6-mRNA	0.52	0.232	0.065	0.976	1.43	1.05	1.97	0.0297	1	Regulation	NM_001706.2:675
NOS2A-mRNA	0.425	0.191	0.0509	0.798	1.34	1.04	1.74	0.0306	1		NM_153292.1:546
HLA-A-mRNA	0.446	0.201	0.0524	0.84	1.36	1.04	1.79	0.031	1	Antigen Processing, Cytotoxicity, Regulation	NM_002116.5:1000
PIK3R2-mRNA	-0.341	0.154	-0.642	-0.04	0.79	0.641	0.973	0.0311	1	Activation, Apoptosis, Autophagy, Exhaustion, Innate-like T-cells, JAK-STAT, MAPK and PI3K Signaling, Metabolism, mTOR, Persistence, Phenotype, T-cell migration, TCR signaling	NM_005027.2:3100
KLRK1.1-mRNA	-0.53	0.239	-0.998	-0.0619	0.693	0.501	0.958	0.0311	1	Cell Types, Cytotoxicity, Exhaustion, Interactions with Non-lymphoid Cells, NKT Receptors, Toxicity	NM_007360.1:760
FCGR1A-mRNA	0.449	0.203	0.0507	0.847	1.36	1.04	1.8	0.0318	1		NM_000566.3:1545
TAP2-mRNA	0.363	0.165	0.04	0.685	1.29	1.03	1.61	0.0323	1	Antigen Processing	NM_000544.3:909
PDGFRB-mRNA	-0.299	0.136	-0.566	-0.0317	0.813	0.675	0.978	0.0331	1		NM_002609.3:840
OASL-mRNA	0.662	0.303	0.0687	1.25	1.58	1.05	2.39	0.0335	1	Toxicity, Type I interferon signaling, Type II interferon signaling	NM_198213.1:260
CTNNA1-mRNA	0.225	0.103	0.0225	0.428	1.17	1.02	1.35	0.0343	1	Persistence, T-cell migration	NM_001903.2:1766
MEFV-mRNA	0.509	0.235	0.049	0.969	1.42	1.03	1.96	0.035	1		NM_000243.2:1162
TAP1-mRNA	0.419	0.194	0.0385	0.8	1.34	1.03	1.74	0.0358	1	Antigen Processing	NM_000593.5:2075
DMBT1-mRNA	0.505	0.234	0.0462	0.964	1.42	1.03	1.95	0.0359	1		NM_007329.2:3712
FOXO1-mRNA	0.286	0.133	0.0258	0.545	1.22	1.02	1.46	0.0361	1	Phenotype, Treg	NM_002015.3:1526
TFDP1-mRNA	-0.184	0.0859	-0.352	-0.0152	0.881	0.784	0.99	0.0376	1	Apoptosis, Cell Cycle, Exhaustion, Metabolism, Notch, Phenotype, TGF-beta	NM_007111.4:1826
CXCL6-mRNA	0.562	0.263	0.0455	1.08	1.48	1.03	2.11	0.038	1	Chemokines, Regulation	NM_002993.3:539
BCL10-mRNA	0.264	0.124	0.0207	0.508	1.2	1.01	1.42	0.0385	1		NM_003921.2:1250
DOCK9-mRNA	-0.241	0.114	-0.464	-0.0171	0.846	0.725	0.988	0.04	1	Cell Functions	NM_001130048.1:1020
CD40.1-mRNA	0.363	0.172	0.0256	0.7	1.29	1.02	1.62	0.0401	1	Activation, Costimulatory Molecules, Exhaustion, Innate-like T-cells, NF-kB, Phenotype, Toxicity	NM_001250.4:196
MTHFD1L-mRNA	-0.35	0.166	-0.675	-0.0246	0.785	0.627	0.983	0.0402	1	Metabolism, One-carbon metabolism	NM_001242767.1:525
PYCR1-mRNA	0.309	0.147	0.0209	0.598	1.24	1.01	1.51	0.0407	1	Glutamine metabolism, Metabolism	NM_006907.2:513
NCAPG2-mRNA	-0.249	0.119	-0.482	-0.0168	0.841	0.716	0.988	0.0408	1	Cell Cycle, Metabolism	NM_017760.5:1630
IL1RL1-mRNA	0.593	0.282	0.0395	1.15	1.51	1.03	2.21	0.0409	1		NM_016232.4:700
NFATC2IP-mRNA	-0.164	0.0782	-0.317	-0.0107	0.893	0.803	0.993	0.0412	1	Activation, NFAT	NM_032815.3:1680
EGF-mRNA	0.696	0.333	0.0441	1.35	1.62	1.03	2.55	0.0416	1	Activation, JAK-STAT, MAPK and PI3K Signaling, Notch, Phenotype	NM_001963.4:1022
PCK2-mRNA	0.329	0.159	0.0176	0.641	1.26	1.01	1.56	0.0437	1	Activation, Glycolysis, MAPK and PI3K Signaling, Metabolism	NM_004563.2:795
PRF1-mRNA	0.446	0.216	0.0223	0.869	1.36	1.02	1.83	0.0444	1	Cytotoxicity, Pathogen Defense	NM_005041.3:2120
TERT-mRNA	-0.52	0.253	-1.02	-0.0241	0.697	0.494	0.983	0.0452	1	Activation, Cell Cycle, Metabolism, Myc targets, Phenotype, Wnt signaling	NM_198253.1:2570
FASLG-mRNA	-0.308	0.15	-0.602	-0.0139	0.808	0.659	0.99	0.0455	1	Activation, Apoptosis, Cytotoxicity, Exhaustion, Interleukin Signaling, MAPK and PI3K Signaling, Myc targets, T-cell exhaustion markers, Toxicity	NM_000639.1:625
MAPK3-mRNA	0.2	0.0988	0.00591	0.393	1.15	1	1.31	0.0489	1		NM_001040056.1:580
TPSAB1-mRNA	0.585	0.29	0.017	1.15	1.5	1.01	2.22	0.049	1	Cell Functions	NM_003294.3:579
DAP3-mRNA	-0.406	0.201	-0.801	-0.0114	0.755	0.574	0.992	0.0492	1	Metabolism, Mitochondrial biogenesis	NM_004632.3:795
