# Supplementary material for: Immunologic Assessment of Tumors from a Race-matched Military Cohort Identifies Mast Cell Depletion as a Marker of Prostate Cancer Progression
Source: Cancer Res Commun. 2023 Aug 1;3(8):1423–34. doi: 10.1158/2767-9764.CRC-22-0463 (PMC10392708; doi:10.1158/2767-9764.CRC-22-0463)
Supplement: Supplementary Table S2 — shows gene expression evaluated as a continuous variable and by median and Youden index cutoffs for BCR-free and metastasis-free survival. [file crc-22-0463-s14.xlsx]

## Sheet: Supplementary Table S2
Supplementary Table S2
BCR-free survival
Genes	Continuous			Median			Youden index
Name	N	Hazard Ratio (95% CI)	HR p-value	N_High	N_Low	Log-rank p-value	N_High	N_Low	Log-rank p-value
DVL2	51	1.542 (1.018-2.337)	0.04115	25	26	0.12311	29	22	0.01184
KLRC2	51	1.886 (1.328-2.679)	0.0004	28	23	0.02666	27	24	0.0122
LAIR2	51	0.947 (0.618-1.451)	0.80145	25	26	0.99801	50	1	0.11714
ARG1	51	1.097 (0.730-1.650)	0.65478	23	28	0.83164	18	33	0.45459
MAP3K5	51	2.884 (1.543-5.391)	0.00091	27	24	0.25335	13	38	<.00001
IFIH1	51	0.412 (0.170-0.996)	0.04895	26	25	0.01583	30	21	0.03543
Metastasis-free survival
Genes	Continuous			Median			Youden index
Name	N	Hazard Ratio (95% CI)	HR p-value	N_High	N_Low	Log-rank p-value	N_High	N_Low	Log-rank p-value
DVL2	51	2.230 (1.074-4.633)	0.03149	25	26	0.12681	29	22	0.01681
KLRC2	51	1.675 (1.148-2.444)	0.00743	28	23	0.13039	27	24	0.09743
LAIR2	51	0.405 (0.128-1.281)	0.12382	25	26	0.61754	17	34	0.82362
ARG1	51	0.373 (0.093-1.501)	0.16525	23	28	0.13533	28	23	0.5354
MAP3K5	51	2.200 (1.179-4.105)	0.01325	27	24	0.18021	13	38	0.00083
IFIH1	51	0.486 (0.134-1.759)	0.27146	26	25	0.51909	32	19	0.57972
