# Supplementary material for: Immunologic Assessment of Tumors from a Race-matched Military Cohort Identifies Mast Cell Depletion as a Marker of Prostate Cancer Progression
Source: Cancer Res Commun. 2023 Aug 1;3(8):1423–34. doi: 10.1158/2767-9764.CRC-22-0463 (PMC10392708; doi:10.1158/2767-9764.CRC-22-0463)
Supplement: Supplementary Table S3 — shows Total TILs and individual cell type vs TILs scores evaluated as a continuous variable and by median and Youden index cutoffs for BCR-free and metastasis-free survival. [file crc-22-0463-s15.xlsx]

## Sheet: Supplementary Table S3
Supplementary Table S3
BCR-free survival
Cell types	Continuous			Median			Youden index
	N	Hazard Ratio (95% CI)	HR p-value	N_High	N_Low	Log-rank p-value	N_High	N_Low	Log-rank p-value
Total_TILs	51	1.157 (0.399-3.358)	0.78841	26	25	0.83857	13	38	0.08533
B_cells_vs_TILs	51	1.701 (0.515-5.614)	0.3833	26	25	0.83405	10	41	0.04262
Cytotoxic_vs_TILs	51	0.869 (0.140-5.405)	0.88014	26	25	0.47053	48	3	3e-05
DC_vs_TILs	51	0.344 (0.159-0.744)	0.00676	26	25	0.02776	23	28	0.00903
Exhausted_CD8_vs_TILs	51	1.211 (0.349-4.206)	0.76263	26	25	0.45363	34	17	0.9946
Macrophages_vs_TILs	51	0.886 (0.336-2.337)	0.80662	26	25	0.4088	46	5	0.14299
Mast_vs_TILs	51	0.475 (0.249-0.905)	0.02374	26	25	0.03926	43	8	0.00446
Neutrophils_vs_TILs	51	1.349 (0.697-2.609)	0.37406	26	25	0.08826	19	32	0.04986
NK_CD56dim_vs_TILs	51	1.017 (0.331-3.122)	0.97685	26	25	0.11639	38	13	0.95559
NK_vs_TILs	51	1.117 (0.428-2.917)	0.82067	26	25	0.74425	15	36	0.84924
T_cells_vs_TILs	51	0.915 (0.299-2.804)	0.87707	26	25	0.43834	40	11	0.44442
Th1_vs_TILs	51	2.572 (0.687-9.638)	0.16096	26	25	0.15686	10	41	0.08268
Treg_vs_TILs	51	0.921 (0.300-2.825)	0.8851	26	25	0.87452	7	44	0.14671
CD8_T_vs_TILs	51	0.689 (0.295-1.607)	0.38854	26	25	0.23817	23	28	0.05992
CD8_vs_Exhausted_CD8	51	0.617 (0.260-1.464)	0.27294	26	25	0.27197	34	17	0.06081
CD8_vs_Treg	51	0.742 (0.326-1.688)	0.4767	26	25	0.79995	36	15	0.32713
CD8_vs_T_cells	51	0.725 (0.307-1.713)	0.46388	26	25	0.807	20	31	0.29121
Metastasis-free survival
Cell types	Continuous			Median			Youden index
	N	Hazard Ratio (95% CI)	HR p-value	N_High	N_Low	Log-rank p-value	N_High	N_Low	Log-rank p-value
Total_TILs	51	0.911 (0.269-3.084)	0.88029	26	25	0.96747	40	11	0.27736
B_cells_vs_TILs	51	2.040 (0.509-8.167)	0.31389	26	25	0.70207	10	41	0.28247
Cytotoxic_vs_TILs	51	0.833 (0.081-8.628)	0.87855	26	25	0.44871	34	17	0.07967
DC_vs_TILs	51	0.193 (0.051-0.736)	0.01603	26	25	0.06759	37	14	0.05921
Exhausted_CD8_vs_TILs	51	1.110 (0.248-4.967)	0.89166	26	25	0.76797	7	44	0.39236
Macrophages_vs_TILs	51	1.932 (0.507-7.359)	0.33467	26	25	0.0828	26	25	0.0828
Mast_vs_TILs	51	0.278 (0.103-0.747)	0.01119	26	25	0.01606	31	20	0.03882
Neutrophils_vs_TILs	51	1.568 (0.635-3.874)	0.32981	26	25	0.22923	9	42	0.12008
NK_CD56dim_vs_TILs	51	0.775 (0.183-3.282)	0.7296	26	25	0.18105	5	46	0.99747
NK_vs_TILs	51	0.393 (0.143-1.079)	0.06999	26	25	0.03424	24	27	0.00907
T_cells_vs_TILs	51	0.308 (0.071-1.324)	0.11333	26	25	0.44023	40	11	0.1644
Th1_vs_TILs	51	3.429 (0.466-25.245)	0.22637	26	25	0.11762	20	31	0.0153
Treg_vs_TILs	51	0.782 (0.159-3.844)	0.76226	26	25	0.59293	7	44	0.16256
CD8_T_vs_TILs	51	0.670 (0.181-2.482)	0.54884	26	25	0.40747	38	13	0.42135
CD8_vs_Exhausted_CD8	51	0.667 (0.205-2.176)	0.50233	26	25	0.55869	46	5	0.00124
CD8_vs_Treg	51	0.823 (0.247-2.738)	0.75029	26	25	0.86297	43	8	0.06335
CD8_vs_T_cells	51	1.445 (0.426-4.898)	0.55487	26	25	0.56198	37	14	0.39939
